# Supplementary material for: Rrp1b, a New Candidate Susceptibility Gene for Breast Cancer Progression and Metastasis
Source: PLoS Genet. 2007 Nov 30;3(11):e214. doi: 10.1371/journal.pgen.0030214 (PMC2098807; doi:10.1371/journal.pgen.0030214)
Supplement: Table S1 — (16 KB XLS) [file pgen.0030214.st001.xls]

## Sheet: Sheet1
Table S1. Baits Represented in Yeast-Two Hybrid SIPA1 Interaction Analysis
Bait Name	SIPA1 Amino Acid Represented in Bait	Library(ies) Searched	Interactors Released
16739_1	550 to 903	Breast_cancer/Prostate_cancer, Mouse_embryo, Spleen	2
16739_2	660 to 799	Breast_cancer/Prostate_cancer, Mouse_embryo, Spleen	0
16739_3	600 to 851	Breast_cancer/Prostate_cancer, Mouse_embryo, Spleen	12
16739_4	680 to 1030	Breast_cancer/Prostate_cancer, Mouse_embryo, Spleen	2
6411_3	170 to 350	Brain, Spleen, Macrophage, Breast_cancer/Prostate_cancer, Mouse_embryo	0
6411_4	340 to 550	Brain, Spleen, Macrophage, Breast_cancer/Prostate_cancer, Mouse_embryo	0
6411_7	850 to 1042	Brain, Spleen, Macrophage, Breast_cancer/Prostate_cancer, Mouse_embryo	5
6411_15	-4 to 300	Breast_cancer/Prostate_cancer, Mouse_embryo, Spleen	4
6411_17	780 to 1043	Breast_cancer/Prostate_cancer, Mouse_embryo, Spleen	6
6411_31	750 to 903	Breast_cancer/Prostate_cancer, Mouse_embryo, Spleen	3
6411_32	278 to 560	Mouse_embryo, Breast_cancer/Prostate_cancer, Spleen	1
6411_33	250 to 361	Mouse_embryo, Breast_cancer/Prostate_cancer, Spleen	0
