# Supplementary material for: Rrp1b, a New Candidate Susceptibility Gene for Breast Cancer Progression and Metastasis
Source: PLoS Genet. 2007 Nov 30;3(11):e214. doi: 10.1371/journal.pgen.0030214 (PMC2098807; doi:10.1371/journal.pgen.0030214)
Supplement: Table S2 — (19 KB XLS) [file pgen.0030214.st002.xls]

## Sheet: Sheet1
Table S2. Proteins Interactin With SIPA1 on Yeast-Two Hybrid Interaction Analysis
Gene Symbol	Human Gene ID	Mouse Gene ID	Chr	Entrez Gene Position	Mtes Candidate Interval?
Acin1	22985	56215	14	C2	N
ARPC3	10094	56378	5	F	N
Calm2	805	12314	17	E	N
Cdc42(191)	998	12540	4	66.75 cM	N
Fasn	2194	14104	11	72 cM	N
Bsdc1	55108	100383	4	D2.2	N
Gart	2618	14450	16	63 cM	N
GTF2H2	2966	23894	13	55.9 cM	N
Itgb4(1805)	3691	192897	11	76.0 cM	N
Rrp1b	23076	72462	17	B1	Y2
mARRB1	408	109689	7	50.0 cM	Y2
mELMO2	63916	140579	2	2H3	N
EXOSC5	56915	27998	7	6.0 cM	Y2
mPLCB3	5331	18797	19	2.5 cM	Y1
mSHANK3	85385	58234	15	E3	N
NPC1	4864	18145	18	4.0 cM	N
Snx2	6643	67804	18	D1	N
TNIP1(636)	10318	57783	11	B1.3	N
mSHANK1	50944	243961	7	B3	Y2
mATP9A	10079	11981	2		N
mKrt1-10	3858	16661	11	57.95 cM	N
RIC8b	55188	237422	10	C1	N
mPRDX2	7001	21672	8	36.0 cM	N
mPRKAR1A	5573	19084	11	65.0 cM	N
mUSP48	84196	362636	4	D3	N
s100A9	6280	20202	3	43.6	N
Sipa1	6494	20469	19	2.0 cM	Y1
Unc84B(717)	25777	223697	15	E1	N
USF2	7392	22282	7	11.0 cM	Y2
	1 Hunter et al. Cancer Res (2001) 61: 8866
	2Lancaster et al. Mammalian Genome (2005) 16:120
