# Supplementary material for: Rrp1b, a New Candidate Susceptibility Gene for Breast Cancer Progression and Metastasis
Source: PLoS Genet. 2007 Nov 30;3(11):e214. doi: 10.1371/journal.pgen.0030214 (PMC2098807; doi:10.1371/journal.pgen.0030214)
Supplement: Table S3 — (47 KB XLS) [file pgen.0030214.st003.xls]

## Sheet: Sheet1
Table S3. Genes With Expression Associated With Metastasis-Precictive ECM Genes on eQTL Analysis: Chr. 17 Locus
Metastasis-predictive ECM gene		Genes within chromosome 17 eQTL correlated with steady-state ECM gene expression
Symbol	Record ID	Symbol	Record ID	Description	Chr	Megabase	Mean Expr	Correlation	N Cases	p Value
Col1a1	1423669_at_A	3110052M02Rik	1453668_at_B	RIKEN cDNA 3110052M02 gene	17	19.5285	5.54483	0.570467	18	0.0120551
Col1a1	1455494_at_A	3110052M02Rik	1453668_at_B	RIKEN cDNA 3110052M02 gene	17	19.5285	5.54483	0.57551	18	0.0110979
Col1a2	1423110_at_A	3110052M02Rik	1440992_at_B	RIKEN cDNA 3110052M02 gene	17	19.5344	5.17705	0.639165	18	0.00337957
Col1a1	1423669_at_A	3110052M02Rik	1440992_at_B	RIKEN cDNA 3110052M02 gene	17	19.5344	5.17705	0.748094	18	0.000175838
Fbn1	1425896_a_at_A	3110052M02Rik	1440992_at_B	RIKEN cDNA 3110052M02 gene	17	19.5344	5.17705	0.580231	18	0.0102566
Mmp2	1439364_a_at_A	3110052M02Rik	1440992_at_B	RIKEN cDNA 3110052M02 gene	17	19.5344	5.17705	0.676375	18	0.0014468
Serping1	1416625_at_A	3110048L19Rik	1454402_at_B	RIKEN cDNA 3110048L19 gene	17	19.7999	5.22438	-0.765804	18	9.14946e-05
Nid1	1416808_at_A	3110048L19Rik	1454402_at_B	RIKEN cDNA 3110048L19 gene	17	19.7999	5.22438	-0.658134	18	0.00222988
Col1a2	1423110_at_A	3110048L19Rik	1454402_at_B	RIKEN cDNA 3110048L19 gene	17	19.7999	5.22438	-0.770826	18	7.50806e-05
Col1a1	1423669_at_A	3110048L19Rik	1454402_at_B	RIKEN cDNA 3110048L19 gene	17	19.7999	5.22438	-0.763182	18	0.000101212
Fbn1	1425896_a_at_A	3110048L19Rik	1454402_at_B	RIKEN cDNA 3110048L19 gene	17	19.7999	5.22438	-0.665021	18	0.0019014
Col1a2	1423110_at_A	A630033E08Rik	1441792_at_B	RIKEN cDNA A630033E08 gene	17	20.7695	4.69612	0.763197	18	0.000101155
Col1a1	1423669_at_A	A630033E08Rik	1441792_at_B	RIKEN cDNA A630033E08 gene	17	20.7695	4.69612	0.670846	18	0.00165549
Fbn1	1425896_a_at_A	A630033E08Rik	1441792_at_B	RIKEN cDNA A630033E08 gene	17	20.7695	4.69612	0.62991	18	0.00409285
Serping1	1416625_at_A	BC005655	1459725_s_at_A	cDNA sequence BC005655	17	21.6849	9.5943	-0.635621	18	0.0036398
Col1a2	1423110_at_A	BC005655	1459725_s_at_A	cDNA sequence BC005655	17	21.6849	9.5943	-0.717087	18	0.000479472
Col1a1	1423669_at_A	BC005655	1459725_s_at_A	cDNA sequence BC005655	17	21.6849	9.5943	-0.725841	18	0.000367082
Fbn1	1425896_a_at_A	BC005655	1459725_s_at_A	cDNA sequence BC005655	17	21.6849	9.5943	-0.634686	18	0.00371107
Col1a1	1455494_at_A	BC005655	1459725_s_at_A	cDNA sequence BC005655	17	21.6849	9.5943	-0.616482	18	0.00533835
Serping1	1416625_at_A	Dcpp	1447456_x_at_A	demilune cell and parotid protein	17	21.7213	10.0739	-0.761822	18	0.000106589
Nid1	1416808_at_A	Dcpp	1447456_x_at_A	demilune cell and parotid protein	17	21.7213	10.0739	-0.6564	18	0.00231941
Col1a2	1423110_at_A	Dcpp	1447456_x_at_A	demilune cell and parotid protein	17	21.7213	10.0739	-0.683317	18	0.00121582
Col1a1	1423669_at_A	Dcpp	1447456_x_at_A	demilune cell and parotid protein	17	21.7213	10.0739	-0.772639	18	6.98067e-05
Fbn1	1425896_a_at_A	Dcpp	1447456_x_at_A	demilune cell and parotid protein	17	21.7213	10.0739	-0.66727	18	0.00180315
Col1a1	1455494_at_A	Dcpp	1447456_x_at_A	demilune cell and parotid protein	17	21.7213	10.0739	-0.567693	18	0.0126087
Serping1	1416625_at_A	Prss22	1420352_at_A	protease, serine, 22	17	21.7957	9.4928	-0.697594	18	0.000835282
Col1a2	1423110_at_A	Prss22	1420352_at_A	protease, serine, 22	17	21.7957	9.4928	-0.688753	18	0.00105693
Col1a1	1423669_at_A	Prss22	1420352_at_A	protease, serine, 22	17	21.7957	9.4928	-0.775893	18	6.11282e-05
Fbn1	1425896_a_at_A	Prss22	1420352_at_A	protease, serine, 22	17	21.7957	9.4928	-0.637699	18	0.00348534
Mmp2	1439364_a_at_A	Prss22	1420352_at_A	protease, serine, 22	17	21.7957	9.4928	-0.666294	18	0.0018453
Serping1	1416625_at_A	LOC212871	1417459_at_A	demilune cell and parotid protein	17	23.472	7.75233	-0.659415	18	0.0021655
Col1a2	1423110_at_A	LOC212871	1417459_at_A	demilune cell and parotid protein	17	23.472	7.75233	-0.721649	18	0.000417785
Col1a1	1423669_at_A	LOC212871	1417459_at_A	demilune cell and parotid protein	17	23.472	7.75233	-0.743868	18	0.000203593
Fbn1	1425896_a_at_A	LOC212871	1417459_at_A	demilune cell and parotid protein	17	23.472	7.75233	-0.653751	18	0.00246195
Col1a1	1455494_at_A	LOC212871	1417459_at_A	demilune cell and parotid protein	17	23.472	7.75233	-0.606254	18	0.0064767
Serping1	1416625_at_A	Luc7l	1431664_at_B	Luc7 homolog (S. cerevisiae)-like	17	24.0471	6.82245	-0.708831	18	0.000610442
Nid1	1416808_at_A	Luc7l	1431664_at_B	Luc7 homolog (S. cerevisiae)-like	17	24.0471	6.82245	-0.757466	18	0.000125466
Col1a1	1423669_at_A	Luc7l	1431664_at_B	Luc7 homolog (S. cerevisiae)-like	17	24.0471	6.82245	-0.661398	18	0.00206886
Serping1	1416625_at_A	Luc7l	1428255_at_A	Luc7 homolog (S. cerevisiae)-like	17	24.0733	10.7709	-0.592022	18	0.00837359
Mfap5	1418454_at_A	Luc7l	1428255_at_A	Luc7 homolog (S. cerevisiae)-like	17	24.0733	10.7709	-0.624948	18	0.00452242
Mfap5	1418454_at_A	Tbl3	1447660_at_B	NADPH oxidase organizer 1	17	24.2942	5.58729	-0.649146	18	0.00272656
Col1a2	1423110_at_A	Tbl3	1447660_at_B	NADPH oxidase organizer 1	17	24.2942	5.58729	-0.620047	18	0.00498149
Col1a1	1423669_at_A	Tbl3	1447660_at_B	NADPH oxidase organizer 1	17	24.2942	5.58729	-0.583949	18	0.00963006
Fbn1	1425896_a_at_A	Tbl3	1447660_at_B	NADPH oxidase organizer 1	17	24.2942	5.58729	-0.567997	18	0.0125471
Col1a2	1423110_at_A	Snrp1c	1444655_at_B	U1 small nuclear ribonucleoprotein 1C	17	25.6371	6.72312	-0.670747	18	0.00165945
Col1a1	1423669_at_A	Snrp1c	1444655_at_B	U1 small nuclear ribonucleoprotein 1C	17	25.6371	6.72312	-0.563801	18	0.0134184
Col1a1	1455494_at_A	Snrp1c	1444655_at_B	U1 small nuclear ribonucleoprotein 1C	17	25.6371	6.72312	-0.605109	18	0.00661535
Serping1	1416625_at_A	Mapk14	1442364_at_B	mitogen activated protein kinase 14	17	26.5186	10.305	-0.712466	18	0.000549519
Col1a2	1423110_at_A	Mapk14	1442364_at_B	mitogen activated protein kinase 14	17	26.5186	10.305	-0.722118	18	0.000411842
Col1a1	1423669_at_A	Mapk14	1442364_at_B	mitogen activated protein kinase 14	17	26.5186	10.305	-0.692909	18	0.000947371
Fbn1	1425896_a_at_A	Mapk14	1442364_at_B	mitogen activated protein kinase 14	17	26.5186	10.305	-0.59512	18	0.00792728
Col1a1	1455494_at_A	Mapk14	1442364_at_B	mitogen activated protein kinase 14	17	26.5186	10.305	-0.629001	18	0.00416895
Serping1	1416625_at_A	Pi16	1453839_a_at_A	protease inhibitor 16	17	27.1405	9.14866	0.91654	18	1.31914e-09
Nid1	1416808_at_A	Pi16	1453839_a_at_A	protease inhibitor 16	17	27.1405	9.14866	0.835256	18	3.04136e-06
Mfap5	1418454_at_A	Pi16	1453839_a_at_A	protease inhibitor 16	17	27.1405	9.14866	0.626243	18	0.00440697
Col1a2	1423110_at_A	Pi16	1453839_a_at_A	protease inhibitor 16	17	27.1405	9.14866	0.612731	18	0.00573556
Col1a1	1423669_at_A	Pi16	1453839_a_at_A	protease inhibitor 16	17	27.1405	9.14866	0.78238	18	4.65405e-05
Fbn1	1425896_a_at_A	Pi16	1453839_a_at_A	protease inhibitor 16	17	27.1405	9.14866	0.741881	18	0.000217864
Mmp2	1439364_a_at_A	Pi16	1453839_a_at_A	protease inhibitor 16	17	27.1405	9.14866	0.769092	18	8.04372e-05
Mmp2	1439364_a_at_A	Rrp1b	1452118_at_A	ribosomal RNA processing 1 homolog B	17	29.865	9.25868	-0.665702	18	0.00187122
Fbn1	1460208_at_A	Rrp1b	1452119_at_A	ribosomal RNA processing 1 homolog B	17	29.8669	11.01	-0.816811	18	8.87415e-06
Serping1	1416625_at_A	Rrp1b	1452119_at_A	ribosomal RNA processing 1 homolog B	17	29.8669	9.60249	-0.596078	18	0.00779319
Col1a1	1423669_at_A	Rrp1b	1452119_at_A	ribosomal RNA processing 1 homolog B	17	29.8669	9.60249	-0.660334	18	0.00212028
Fbn1	1425896_a_at_A	Rrp1b	1452119_at_A	ribosomal RNA processing 1 homolog B	17	29.8669	9.60249	-0.607315	18	0.0063503
Mmp2	1439364_a_at_A	Rrp1b	1452119_at_A	ribosomal RNA processing 1 homolog B	17	29.8669	9.60249	-0.788701	18	3.52971e-05
Col3a1	1427884_at_A	Notch3	1421964_at_A	notch 3	17	29.9292	9.90261	0.747434	18	0.000179945
Col1a2	1423110_at_A	Notch3	1443300_at_B	notch 3	17	29.9448	7.27443	-0.697482	18	0.00083782
Col1a1	1455494_at_A	Notch3	1443300_at_B	notch 3	17	29.9448	7.27443	-0.610726	18	0.0059573
Col1a2	1423110_at_A	Brd4	1440078_at_B	bromodomain containing 4	17	30.0856	9.52174	0.639367	18	0.00336519
Col1a1	1423669_at_A	Brd4	1440078_at_B	bromodomain containing 4	17	30.0856	9.52174	0.664387	18	0.00192989
Mmp2	1439364_a_at_A	Brd4	1440078_at_B	bromodomain containing 4	17	30.0856	9.52174	0.658963	18	0.00218805
Serping1	1416625_at_A	Wiz	1430330_at_B	widely-interspaced zinc finger motifs	17	30.1782	7.24702	-0.599082	18	0.0073843
Nid1	1416808_at_A	Wiz	1430330_at_B	widely-interspaced zinc finger motifs	17	30.1782	7.24702	-0.661095	18	0.0020834
Col1a2	1423110_at_A	Wiz	1430330_at_B	widely-interspaced zinc finger motifs	17	30.1782	7.24702	-0.640774	18	0.00326654
Col1a1	1423669_at_A	Wiz	1430330_at_B	widely-interspaced zinc finger motifs	17	30.1782	7.24702	-0.648206	18	0.00278327
Fbn1	1425896_a_at_A	Wiz	1430330_at_B	widely-interspaced zinc finger motifs	17	30.1782	7.24702	-0.624876	18	0.00452893
Serping1	1416625_at_A	BC052046	1436592_at_B	cDNA sequence BC052046	17	30.6191	7.08318	-0.587094	18	0.00912402
Mfap5	1418454_at_A	BC052046	1436592_at_B	cDNA sequence BC052046	17	30.6191	7.08318	-0.770636	18	7.56529e-05
Serping1	1416625_at_A	BC052046	1443930_at_B	cDNA sequence BC052046	17	30.6204	5.09072	-0.764257	18	9.71287e-05
Mfap5	1418454_at_A	BC052046	1443930_at_B	cDNA sequence BC052046	17	30.6204	5.09072	-0.624267	18	0.00458407
Col1a1	1423669_at_A	BC052046	1443930_at_B	cDNA sequence BC052046	17	30.6204	5.09072	-0.639398	18	0.00336303
Serping1	1416625_at_A	Vps52	1447894_x_at_B	vacuolar protein sorting 52	17	31.6708	8.09398	-0.611069	18	0.00591889
Col1a2	1423110_at_A	Vps52	1447894_x_at_B	vacuolar protein sorting 52	17	31.6708	8.09398	-0.784135	18	4.31482e-05
Col1a1	1423669_at_A	Vps52	1447894_x_at_B	vacuolar protein sorting 52	17	31.6708	8.09398	-0.773358	18	6.78039e-05
Fbn1	1425896_a_at_A	Vps52	1447894_x_at_B	vacuolar protein sorting 52	17	31.6708	8.09398	-0.574848	18	0.0112199
Col1a1	1455494_at_A	Vps52	1447894_x_at_B	vacuolar protein sorting 52	17	31.6708	8.09398	-0.744447	18	0.000199583
Serping1	1416625_at_A	H2-K1	1452544_x_at_A	histocompatibility 2, class 1, K region locus 1	17	31.6789	10.5766	0.60464	18	0.0066728
Col1a2	1423110_at_A	H2-K1	1452544_x_at_A	histocompatibility 2, class 1, K region locus 1	17	31.6789	10.5766	0.794885	18	2.66335e-05
Col1a1	1423669_at_A	H2-K1	1452544_x_at_A	histocompatibility 2, class 1, K region locus 1	17	31.6789	10.5766	0.786628	18	3.86951e-05
Fbn1	1425896_a_at_A	H2-K1	1452544_x_at_A	histocompatibility 2, class 1, K region locus 1	17	31.6789	10.5766	0.591483	18	0.00845322
Col1a1	1455494_at_A	H2-K1	1452544_x_at_A	histocompatibility 2, class 1, K region locus 1	17	31.6789	10.5766	0.771187	18	7.40051e-05
Col1a2	1423110_at_A	H2-K1	1425336_x_at_A	histocompatibility 2, K1, K region	17	31.7001	13.0429	0.611811	18	0.00583644
Col1a1	1455494_at_A	H2-K1	1425336_x_at_A	histocompatibility 2, K1, K region	17	31.7001	13.0429	0.765469	18	9.26905e-05
Col1a1	1455494_at_A	H2-K1	1427746_x_at_A	histocompatibility 2, K1, K region	17	31.7005	12.2907	0.67825	18	0.00138114
Serping1	1416625_at_A	H2-Ea	1422892_s_at_A	histocompatibility 2, class II antigen E alpha	17	32.0426	9.15558	0.662729	18	0.00200599
Col1a2	1423110_at_A	H2-Ea	1422892_s_at_A	histocompatibility 2, class II antigen E alpha	17	32.0426	9.15558	0.717805	18	0.00046929
Col1a1	1423669_at_A	H2-Ea	1422892_s_at_A	histocompatibility 2, class II antigen E alpha	17	32.0426	9.15558	0.812146	18	1.13738e-05
Fbn1	1425896_a_at_A	H2-Ea	1422892_s_at_A	histocompatibility 2, class II antigen E alpha	17	32.0426	9.15558	0.603396	18	0.0068271
Mmp2	1439364_a_at_A	H2-Ea	1422892_s_at_A	histocompatibility 2, class II antigen E alpha	17	32.0426	9.15558	0.660562	18	0.00210918
Col1a1	1455494_at_A	H2-Ea	1422892_s_at_A	histocompatibility 2, class II antigen E alpha	17	32.0426	9.15558	0.653579	18	0.00247142
Col1a2	1423110_at_A	H2-Ea	1422891_at_A	histocompatibility 2, class II antigen E alpha	17	32.0437	10.6604	0.688488	18	0.00106427
Col1a1	1423669_at_A	H2-Ea	1422891_at_A	histocompatibility 2, class II antigen E alpha	17	32.0437	10.6604	0.564358	18	0.0133002
Col1a1	1455494_at_A	H2-Ea	1422891_at_A	histocompatibility 2, class II antigen E alpha	17	32.0437	10.6604	0.796255	18	2.49833e-05
Mfap5	1418454_at_A	Tnxb	1450798_at_A	tenascin XB	17	32.4223	8.01072	0.736551	18	0.000260383
Col1a2	1423110_at_A	Tnxb	1450798_at_A	tenascin XB	17	32.4223	8.01072	0.654115	18	0.00244193
Col3a1	1427884_at_A	Tnxb	1450798_at_A	tenascin XB	17	32.4223	8.01072	0.895721	18	1.95002e-08
Mfap5	1418454_at_A	C2	1457664_x_at_B	complement component 2 (within H-2S)	17	32.5655	7.7299	0.746188	18	0.00018793
Mfap5	1418454_at_A	C2	1441912_x_at_B	complement component 2 (within H-2S)	17	32.5655	9.70491	0.641857	18	0.00319215
Serping1	1416625_at_A	C2	1416051_at_A	complement component 2 (within H-2S)	17	32.5656	8.3529	0.655659	18	0.00235858
Mfap5	1418454_at_A	C2	1416051_at_A	complement component 2 (within H-2S)	17	32.5656	8.3529	0.678938	18	0.00135764
Serping1	1416625_at_A	H2-K1	1450170_x_at_A	histocompatibility 2, K1, K region	17	32.9708	8.50445	-0.623063	18	0.00469474
Col1a2	1423110_at_A	H2-K1	1450170_x_at_A	histocompatibility 2, K1, K region	17	32.9708	8.50445	-0.744071	18	0.000202179
Col1a1	1423669_at_A	H2-K1	1450170_x_at_A	histocompatibility 2, K1, K region	17	32.9708	8.50445	-0.746052	18	0.000188823
Col1a1	1455494_at_A	H2-K1	1450170_x_at_A	histocompatibility 2, K1, K region	17	32.9708	8.50445	-0.700794	18	0.000765219
Col1a2	1423110_at_A	H2-L	1451683_x_at_A	histocompatibility 2, D region	17	32.9711	10.9533	0.665642	18	0.00187384
Col1a1	1423669_at_A	H2-L	1451683_x_at_A	histocompatibility 2, D region	17	32.9711	10.9533	0.57663	18	0.0108935
Col1a1	1455494_at_A	H2-L	1451683_x_at_A	histocompatibility 2, D region	17	32.9711	10.9533	0.760709	18	0.000111166
Serping1	1416625_at_A	H2-D1	1427651_x_at_A	histocompatibility 2, D region locus 1	17	32.9711	9.25162	0.618127	18	0.00517117
Col1a2	1423110_at_A	H2-D1	1427651_x_at_A	histocompatibility 2, D region locus 1	17	32.9711	9.25162	0.794833	18	2.66975e-05
Col1a1	1423669_at_A	H2-D1	1427651_x_at_A	histocompatibility 2, D region locus 1	17	32.9711	9.25162	0.804422	18	1.68533e-05
Fbn1	1425896_a_at_A	H2-D1	1427651_x_at_A	histocompatibility 2, D region locus 1	17	32.9711	9.25162	0.599573	18	0.00731914
Col1a1	1455494_at_A	H2-D1	1427651_x_at_A	histocompatibility 2, D region locus 1	17	32.9711	9.25162	0.743964	18	0.000202924
Col1a1	1455494_at_A	H2-Q1	1426324_at_A	histocompatibility 2, Q region locus 1	17	33.0282	10.0829	0.608362	18	0.00622758
Col1a1	1455494_at_A	H2-Q1	1451644_a_at_A	histocompatibility 2, Q region locus 1	17	33.0925	5.46534	0.56103	18	0.0140193
Col1a1	1423669_at_A	H2-Q1	1431008_at_A	RIKEN cDNA 0610037M15 gene	17	33.0933	9.53386	0.644662	18	0.00300593
Serping1	1416625_at_A	H2-K1	1425614_x_at_A	histocompatibility 2, D region locus 1	17	33.6348	9.39173	0.608224	18	0.00624361
Col1a2	1423110_at_A	H2-K1	1425614_x_at_A	histocompatibility 2, D region locus 1	17	33.6348	9.39173	0.783763	18	4.38497e-05
Col1a1	1423669_at_A	H2-K1	1425614_x_at_A	histocompatibility 2, D region locus 1	17	33.6348	9.39173	0.783046	18	4.52264e-05
Fbn1	1425896_a_at_A	H2-K1	1425614_x_at_A	histocompatibility 2, D region locus 1	17	33.6348	9.39173	0.58854	18	0.00889854
Col1a1	1455494_at_A	H2-K1	1425614_x_at_A	histocompatibility 2, D region locus 1	17	33.6348	9.39173	0.769863	18	7.80164e-05
Serping1	1416625_at_A	H2-M3	1421358_at_A	histocompatibility 2, M region locus 3	17	35.0096	9.44487	0.650405	18	0.00265198
Col1a2	1423110_at_A	H2-M3	1421358_at_A	histocompatibility 2, M region locus 3	17	35.0096	9.44487	0.647163	18	0.00284735
Col1a1	1423669_at_A	H2-M3	1421358_at_A	histocompatibility 2, M region locus 3	17	35.0096	9.44487	0.793211	18	2.87759e-05
Fbn1	1425896_a_at_A	H2-M3	1421358_at_A	histocompatibility 2, M region locus 3	17	35.0096	9.44487	0.694327	18	0.000912216
Mmp2	1439364_a_at_A	H2-M3	1421358_at_A	histocompatibility 2, M region locus 3	17	35.0096	9.44487	0.847074	18	1.40298e-06
Col1a2	1423110_at_A	Abcf1	1427444_at_A	ATP-binding cassette, sub-family F (GCN20), member 1	17	35.6525	7.98725	-0.73805	18	0.000247776
Col1a1	1423669_at_A	Abcf1	1427444_at_A	ATP-binding cassette, sub-family F (GCN20), member 1	17	35.6525	7.98725	-0.616672	18	0.00531879
Fbn1	1425896_a_at_A	Abcf1	1427444_at_A	ATP-binding cassette, sub-family F (GCN20), member 1	17	35.6525	7.98725	-0.589954	18	0.00868235
