# Supplementary material for: Rrp1b, a New Candidate Susceptibility Gene for Breast Cancer Progression and Metastasis
Source: PLoS Genet. 2007 Nov 30;3(11):e214. doi: 10.1371/journal.pgen.0030214 (PMC2098807; doi:10.1371/journal.pgen.0030214)
Supplement: Table S4 — (25 KB XLS) [file pgen.0030214.st004.xls]

## Sheet: Sheet1
Table S4. Rrp1b Sequencing Amplicons: Primers and Polymorphisms
Rrp1b Feature Amplified	Primer	Primer Sequence	Product Length (bp)	Polymorphism Detected?	Polymorphic Strain	Variation†	Location of Variation Within Rrp1b
Promoter *	Forward	AACCTCATCGTCCCTTGG	1670	Yes	AKR	-1540 ins(A)	Proximal Promoter
	Reverse	GCACTCGCTTCAGCATCC
Promoter	Forward	AGTATGTTCCCGCTTGTG	581	Yes	AKR	-1132 ins(A)	Proximal Promoter
	Reverse	ACTTGACTCTGTAAGTCCTGC			ILN	-1136 A>C	Proximal Promoter
Promoter	Forward	GGTCCTGGCTTCCTTCCAT	606	Yes	FVB	-539 del(G)	Proximal Promoter
	Reverse	GGCTGACGACAGCACAGG
Promoter, 5'-UTR, Exon 1	Forward	AAAGAGCACGGCGGTAAG	1600	No
	Reverse	TTTCTTGCGTCTGCCTGG
Exon 2	Forward	GGAACATTAGCCATTAGCA	440	Yes	FVB	+9421 G>C	Intronic
	Reverse	TGAAATGACGAGAGCAATAG			FVB	+9435 G>T	Intronic
					ILN	+9436 G>T	Intronic
Exon 3	Forward	GCTTAGAGTTACACATTTGCTAA	415	No
	Reverse	AGAGTAACCTGAATGTGGAGA
Exon 4	Forward	GTAAGGACGCTCATCATC	437	Yes	ILN	+11982 A>G	Intronic
	Reverse	AAAAGTGCCAGGTAAGTG			ILN	+12061 A>T	Intronic
					ILN	+12203 T>C	Intronic
Exon 5	Forward	TTTGTTGGGCAGAGTCTATG	426	Yes	ILN	+12921 ins(T)	Intronic
	Reverse	CAGGCGTAGGTCAGTCAAT			ILN	+13089 T>C	Intronic
Exon 6	Forward	TCTTCTCTTGGGACCTCAC	443	Yes	AKR	+13457 C>G	Intronic
	Reverse	GCAGTTCTGTCTACAAGTCCA			ILN	+13457.13466 del(CTT)3	Intronic
Exon 7	Forward	TCTGACCAGTTGGTGCTT	386	Yes	AKR	+14551 G>A	Intronic
	Reverse	GAATGGGTGCTCCTTACA			AKR, ILN	+14573 A>T	Intronic
Exon 8	Forward	TGAATCTTGAGTGGACCTGC	565	Yes	FVB	+15279 C>G	Exonic 685C>G. 229Glu>Gln
	Reverse	TCTTCCAGGGCAATGAGG			ILN,NZB	+15337 C>A	Exonic. 743G>C. 248Ala>Glu
					FVB	+15394 T>G	Intronic
					AKR	+15402 C>A	Intronic
					AKR	+15416 C>T	Intronic
Exon 9	Forward	GTGTTCTCCCTGGTAATGG	370	No
	Reverse	CCTTTCAACTGTGTCTCCAA
Exon 10	Forward	CTCCTCAGGCAGTTCTTCT	349	No
	Reverse	GCAAGAGCACACATACACAG
Exon 11	Forward	TGGAGGAGAGAGTGAGCA	246	No
	Reverse	CTTAGGTGAACGCAATGAG
Exon 12	Forward	GACAGTGGCAGGTAGTGC	314	Yes	FVB	+19417 G>C	Intronic
	Reverse	AACCTGGGCTATGTGAGAC			AKR,ILN	+19578 C>G	Intronic
					AKR,ILN	+19596 C>T	Intronic
Exon 13	Forward	CGGCAGACTTTAGACCAG	414	No
	Reverse	GCCCTCAGTTTCTTCTTTC
Exon 13	Forward	GCAAGCGTGTGTGACTGA	403	No
	Reverse	GGTGCTGGATGCTGTCTT
Exon 13	Forward	TGTCAGTGGGCATTCTCA	501	No
	Reverse	GAGATTGGAACCTGTCATTG
Exon 14	Forward	GCAGAGTTCCTGACAGAGC	539	Yes	AKR, ILN	+22007 G>C	Intronic
	Reverse	TGATGTGGTGTTTGAGCC			AKR, ILN	+22279 T>C	Intronic
Exon 15	Forward	ATTAGCCTTTGTGTGTGTGC	322	No
	Reverse	TGCCTAACTGACTAATCTGGA
Exon 16 3'-UTR	Forward	TGTATCTTAGGTGTCTCCTGC	527	Yes	AKR, ILN	+24175 G>A	Downstream of 3'-UTR
	Reverse	ACCAACAGCACTCAGTCCT
* These primers were used to generate the PCR products used for promoter activitiy assays. Only those polymorphisms unique to this amplicon are described
† Polymorphisms are described where +1 is the "A" in the ATG transcription initiation codon
