# Supplementary material for: Rrp1b, a New Candidate Susceptibility Gene for Breast Cancer Progression and Metastasis
Source: PLoS Genet. 2007 Nov 30;3(11):e214. doi: 10.1371/journal.pgen.0030214 (PMC2098807; doi:10.1371/journal.pgen.0030214)
Supplement: Table S5 — (30 KB XLS) [file pgen.0030214.st005.xls]

## Sheet: Sheet3
Table S5. Promoter Activity Assays for AKR/J and DBA/2J Proximal Rrp1b Promoters
Sample	Sample Volume (µl)	A420	Average A420	Protein Concentration (µg/µl)	ONPG Hydrolysed (nMol)	Reaction Time (min)	Specific Activity (nMol/min/mg)	Sample Average Specific Activity (nMol/min/mg)	Luciferase Assay Sample Volume (µl)	Luciferase Assay Luminescense	Protein Concentration (µg/µl)	Luciferase Activity per mg Protein	Normalised Specific Activity
AKR/J-1	20	0.099	0.0993333	3.99893	18.763	30	7.81999	7.73252	10	260097	4.1437	6.27693e+06	1.30345e-06		260097
		0.1			18.8889		#REF!
		0.099			18.7		#REF!
	30	0.148	0.145667		27.5148		7.64505		20	474201		5.72195e+06	1.27429e-06		474201
		0.148			27.9556		#REF!
		0.141			26.6333		#REF!
AKR/J-2	20	0.108	0.108	4.06825	20.4	30	8.35741	8.16825	10	271103	4.21793	6.42741e+06	1.33962e-06		271103
		0.108			20.4
		0.108			20.4
	30	0.155	0.154667		29.2148		7.97909		20	510355		6.04983e+06	1.27898e-06		510355
		0.154			29.0889
		0.155			29.2778
AKR/J-3	20	0.136	0.135	4.53655	25.5	30	9.36834	9.26425	10	248294	4.16828	5.95677e+06	1.58566e-06		248294
		0.136			25.6889
		0.133			25.1222
	30	0.2	0.198		37.4		9.16016		20	488486		5.85957e+06	1.55042e-06		488486
		0.2			37.7778
		0.194			36.6444
															213281
DBA/2J-1	20	0.147	0.147667	4.09054	27.8926	30	11.3647	11.2578	10	213281	3.44943	6.18308e+06	1.89697e-06
		0.146			27.5778		#REF!								400055
		0.15			28.3333		#REF!
	30	0.221	0.217333		41.0519		11.1509		20	400055		5.79886e+06	1.86128e-06
		0.219			41.3667		#REF!								204465
		0.212			40.0444		#REF!
DBA/2J-2	20	0.178	0.176667	4.69419	33.3704	30	11.8481	11.7214	10	204465	3.65405	5.59558e+06	2.20505e-06
		0.176			33.2444										376423
		0.176			33.2444
	30	0.263	0.259333		48.9852		11.5948		20	376423		5.15076e+06	2.1579e-06
		0.259			48.9222										216584
		0.256			48.3556
DBA/2J-3	20	0.1	0.098	3.24097	18.5111	30	9.51934	9.44379	10	216584	4.16927	5.19476e+06	1.94509e-06
		0.098			18.5111										383015
		0.096			18.1333
	30	0.146	0.144667		27.3259		9.36824		20	383015		4.59331e+06	1.91422e-06
		0.148			27.9556
		0.14			26.4444
	Average AKR Activity =	1.38874e-06	nMol/min/mg						Activity	SD
	SD =	1.41244e-07	nMol/min/mg			Relative to AKR		AKR =	1	0.101707
								DBA =	1.43781	0.10541
	Average DBA Activity =	1.99675e-06	nMol/min/mg
	SD =	1.46387e-07	nMol/min/mg
T-test	p =	2.55453e-05
