# Supplementary material for: Rrp1b, a New Candidate Susceptibility Gene for Breast Cancer Progression and Metastasis
Source: PLoS Genet. 2007 Nov 30;3(11):e214. doi: 10.1371/journal.pgen.0030214 (PMC2098807; doi:10.1371/journal.pgen.0030214)
Supplement: Table S6 — (21 KB XLS) [file pgen.0030214.st006.xls]

## Sheet: AKR DBA Mammary Gland Anakin As
Table S6. qPCR Analysis of Rrp1b Expression in the Normal Mammary Tissue of AKR/J and DBA/2J Mice
Genotype	Mouse ID	Rrp1b					PpiB					Normalised Quantity	Genotype Average Quantity	SD Quantity	AKR/DBA Ratio	T-test
		Ct	SD Ct	Quantity	Mean Quantity	SD	Ct	SD Ct	Quantity	Mean Quantity	SD
AKR/J	AKR2	28.063	0.0983692	49.9371	47.2783	4.15156	22.9308	0.15982	51.619	45.7415	5.09789	1.0336	1.21312	0.201198	0.713859	0.088801
		28.0747		49.4035			23.1974		43.0843
		28.2389		42.4944			23.2168		42.5211
	AKR3	27.4964	0.237198	83.9765	66.5725	15.1841	22.8156	0.258889	55.8133	46.535	8.36458	1.43059
		27.9374		56.0312			23.3229		39.572
		27.8681		59.7099			23.1591		44.2195
	AKR4	27.5469	0.148949	80.1714	73.1279	9.96097	22.5884	0.393515	65.1076	62.2271	15.6673	1.17518
		27.7576		66.0845			23.1228		45.3194
							22.3552		76.2542
DBA/2J	DBA3	28.6615	0.139155	28.8375	30.6851	4.03941	24.2157	0.190779	21.6034	18.7194	2.50223	1.63921	1.69939	0.298781
		28.4406		35.3179			24.5583		17.1258
		28.6976		27.8999			24.5324		17.429
	DBA4	28.8218	0.836286	24.8956	49.0101	40.7808	23.7658	0.369315	29.3066	24.2183	5.7388	2.02368
		27.3494		96.0951			24.4851		17.9978
		28.7728		26.0395			23.9798		25.3506
	DBA5	28.4361	0.134406	35.4618	34.8063	4.20985	23.9019	0.249039	26.7246	24.2506	3.88021	1.43527
		28.6074		30.3071			24.3459		19.7786
		28.3423		38.6499			23.9284		26.2487
