# Supplementary material for: Rrp1b, a New Candidate Susceptibility Gene for Breast Cancer Progression and Metastasis
Source: PLoS Genet. 2007 Nov 30;3(11):e214. doi: 10.1371/journal.pgen.0030214 (PMC2098807; doi:10.1371/journal.pgen.0030214)
Supplement: Table S9 — (17 KB XLS) [file pgen.0030214.st009.xls]

## Sheet: AnakinGeneHazardRatiosP05
Table S9. Hazard Ratio for Genes Associated With Survival
Gene Symbol	Hazard Ratio
AARS	56.154
SNN	9.327
MCCC1	5.828
SLC19A1	5.716
SLC16A3	5.669
FADS1	5.296
IFRD1	4.603
HBP1	4.558
DDIT3	4.245
LAMP2	4.106
FUT4	3.99
ALDOC	3.319
TFRC	2.774
LCP1	2.75
RAB6B	2.657
B4GALT6	2.43
CRYAB	2.035
PLAT	0.465
ALDH2	0.387
PLAT	0.38
HOXB5	0.344
FZD1	0.341
CLCN3	0.297
MCCC2	0.294
CELSR1	0.26
PER2	0.245
GNG11	0.234
GLRB	0.219
IL13RA1	0.189
GNPAT	0.181
PDCD4	0.146
CIRBP	0.125
ARHGEF6	0.117
