# Supplementary material for: Rrp1b, a New Candidate Susceptibility Gene for Breast Cancer Progression and Metastasis
Source: PLoS Genet. 2007 Nov 30;3(11):e214. doi: 10.1371/journal.pgen.0030214 (PMC2098807; doi:10.1371/journal.pgen.0030214)
Supplement: Table S10 — (18 KB XLS) [file pgen.0030214.st010.xls]

## Sheet: Sheet1
Table S10. Characteristics of the Orange County Breast Cancer Cohort
Patient Characteristic		N	%
Survival	Alive	196	72.9
	Deceased	73	27.1
Tumor histology	Ductal	189	70.3
	Lobular	30	11.2
	Ductal & Lobular	20	7.4
	Others	30	11.1
Node status	Negative	123	49.6
	Positive	125	50.4
Stage at diagnosis
	Local	130	48.3
	Regional	125	46.5
	Metastatic	14	5.2
Chemotherapy	No	128	50.2
	Yes	127	49.8
Estrogen receptor-a	Negative	54	22.1
	Positive	190	77.9
Progesterone receptor-a	Negative	82	33.9
	Positive	160	66.1
