# Supplementary material for: Rrp1b, a New Candidate Susceptibility Gene for Breast Cancer Progression and Metastasis
Source: PLoS Genet. 2007 Nov 30;3(11):e214. doi: 10.1371/journal.pgen.0030214 (PMC2098807; doi:10.1371/journal.pgen.0030214)
Supplement: Table S11 — (18 KB XLS) [file pgen.0030214.st011.xls]

## Sheet: Sheet1
Table S11. Characteristics of the Greater Baltimore Breast Cancer Cohort
Patient Characteristic		N	%
Race/Ethnicity	African-American	143	58
	Caucasian	105	42
Survival	Alive	189	76
	Deceased	59	24
Tumor histology	Ductal	189	76
	Lobular	34	14
	Others	25	10
Node status	Negative	144	63
	Positive	84	37
Stage at diagnosis (TNM)	≤ Stage I	66	29
	Stage II	118	52
	≥ Stage III	44	19
Chemotherapy	No	99	43
	Yes	132	57
Estrogen receptor-α	Negative	102	41
	Positive	145	59
Her2/neu	Low to weak	154	62
	Moderate to strong	93	38
