# Supplementary material for: Rrp1b, a New Candidate Susceptibility Gene for Breast Cancer Progression and Metastasis
Source: PLoS Genet. 2007 Nov 30;3(11):e214. doi: 10.1371/journal.pgen.0030214 (PMC2098807; doi:10.1371/journal.pgen.0030214)
Supplement: Table S12 — (19 KB XLS) [file pgen.0030214.st012.xls]

## Sheet: Sheet1
Table S12. Quantitative RT-PCR Primer Sequences
Gene Symbol	Primer Name	Sequence
Rrp1b	Forward Primer	ACGCAGAGCGACACAGGAAG
	Reverse Primer	GCTCGTCCTGCACCCACA
Col1a1	Forward Primer	CCTCCCAGAACATCACCTATCAC
	Reverse Primer	CCGGTGTGACTCGTGCAG
Col1a2	Forward Primer	CCCTGGACCAATGGGTTTAA
	Reverse Primer	AGGCTCACCAGGTTCACCA
Col3a1	Forward Primer	TTCTGCTGTTGCTGGTGAAC
	Reverse Primer	GGCATGCCAGTCAATATTTC
Col5a3	Forward Primer	AAGTTCTCCTATGTGGATGCTGA
	Reverse Primer	AGTCCCTGGGGATAAACAGAAT
Col6a2	Forward Primer	CAGCTTCTTTGACAGGTTCATC
	Reverse Primer	TCTCCTGAGATAGGAAATAACAGG
Fbn1	Forward Primer	GAACTGGGCGATAACCTGAA
	Reverse Primer	CCATTCAAGAGTGGTGCTCA
Fbln2	Forward Primer	ACCATCTCCCTGACCATCAC
	Reverse Primer	GGGCAAAAGTGGTGAAGAAG
Mfap5	Forward Primer	CGACTTCCTCCCTGTGAAAA
	Reverse Primer	CGTTACCAGCACCAGTGAAA
Mmp2	Forward Primer	CTATTCTGTCAGCACTTTGG
	Reverse Primer	CAGACTTTGGTTCTCCAACTT
Nid1	Forward Primer	TTTTTCTTGGGGAACAGAGC
	Reverse Primer	GGGTGCATGAAAGAGTCACA
Ppib	Forward Primer	GGAGATGGCACAGGAGGAAAGAG
	Reverse Primer	TGTGAGCCATTGGTGTCTTTGC
Serpinf1	Forward Primer	AGCTCACCCAAGTGGAACAC
	Reverse Primer	GGGTCCAGGATTCTGCCTAT
Serping1	Forward Primer	TCTGCCATGAAACACGAGAC
	Reverse Primer	TACCCAAGCCTGTCTCAACC
